# Supplementary material for: Codify and Localize Lesions on a Coronary Acoustic Map: Scientific Rationale, Trial Design and Artificial Intelligence Algorithm Protocols
Source: Diagnostics (Basel). 2025 Nov 25;15(23):2994. doi: 10.3390/diagnostics15232994 (PMC12691354; doi:10.3390/diagnostics15232994)
Supplement: Supplementary file 1 [file diagnostics-15-02994-s001.zip]

Archive with 7 entries (7 files):
- A. Hinge Movement at Mid Obtuse Marginal.mp4
- B Hinge movement after stenting.mp4
- C. Movement at stent segment after two years.mp4
- D. Patent mid Left Anterior Descending artery in 2022.mp4
- E. 11.2024 Left Anterior Descending artery as non Infarct related artery.mp4
- F. Moderate lesion in mid left anterior descending artery after opening of right coronary artery.mp4
- G. Mid Left Anterior Descending artery  without lesion 5.2025.mp4
